# Supplementary material for: Expression, Distribution and Function of the Transient Receptor Potential Vanilloid Type 1 (TRPV1) in Endometrial Cancer
Source: Int J Mol Sci. 2025 Mar 27;26(7):3104. doi: 10.3390/ijms26073104 (PMC11988754; doi:10.3390/ijms26073104)
Supplement: Supplementary file 1 [file ijms-26-03104-s001.zip]

Archive with 3 entries (3 files):
- Supplemental Figure S1.pdf
- Supplemental Table 1.pdf
- Supplemental Tables 2 & 3.pdf
